# Supplementary material for: Copper(II) Etioporphyrinate as a Promising Photoluminescent and Electroluminescent Temperature Sensor
Source: Int J Mol Sci. 2022 Sep 19;23(18):10961. doi: 10.3390/ijms231810961 (PMC9504643; doi:10.3390/ijms231810961)
Supplement: Supplementary file 1 [file ijms-23-10961-s001.zip]

Archive with 1 entries (1 files):
- ijms-1902730-supplementary.pdf
